# Supplementary material for: Diagnostic performance of a Strongyloides IgG4 Rapid Test in detecting human Strongyloides stercoralis infection
Source: Parasit Vectors. 2025 Dec 11;19:31. doi: 10.1186/s13071-025-07154-7 (PMC12802000; doi:10.1186/s13071-025-07154-7)
Supplement: Supplementary file 3 — Additional file 3. Dataset S1. Diagnostic results obtained from the three methods. [file 13071_2025_7154_MOESM3_ESM.xlsx]

## Sheet: Hoja1
ID	Age (years)	Sex	Coproparasitology (Baermann and sedimentation)	SsRAPID	NIE-ELISA
001	30	F	0	1	0		0=negative for Strongyloides stercoralis
002	12	F	1	1	1		1=positive for Strongyloides stercoralis
004	8	F	1	1	0
005	6	M	1	1	1
006	4	M	0	0	0
008	10	F	1	1	1
009	40	F	0	1	0
010	11	M	1	1	1
013	52	F	0	1	1
015	11	M	1	1	1
016	9	F	1	1	0
017	4	M	0	0	0
018	66	F	1	1	1
023	3	M	1	1	1
030	4	M	0	0	0
037	11	M	1	1	1
041	8	M	1	1	1
042	5	M	0	1	0
045	9	M	1	1	1
046	5	F	0	1	0
047	7	F	1	0	0
048	3	F	0	0	0
051	11	F	0	1	0
052	10	F	0	0	0
053	18	F	0	1	1
054	2	F	0	0	0
055	37	M	1	0	1
067	8	M	1	1	1
072	9	F	0	0	0
073	4	M	1	1	1
074	6	M	1	1	1
076	14	F	0	0	1
077	12	M	0	1	0
105	6	M	0	1	0
118	12	M	0	1	1
119	1	F	0	1	0
132	6	F	1	1	1
133	5	F	0	0	0
139	9	F	0	0	1
142	6	F	0	1	1
143	10	F	0	1	0
144	8	F	0	1	0
145	13	M	0	0	0
147	45	F	0	0	0
150	18	F	1	0	0
151	23	F	0	0	0
152	1	M	0	0	0
174	40	F	0	1	0
175	49	M	1	1	1
176	7	M	0	0	0
181	6	M	0	1	1
184	10	F	1	1	1
185	38	F	0	1	1
186	11	M	1	1	1
187	6	F	1	1	1
197	11	F	1	1	1
198	14	F	1	0	0
200	7	M	1	1	1
202	7	F	1	1	1
209	20	F	0	1	0
217	7	F	0	1	0
218	19	F	0	0	0
220	11	F	0	1	0
224	26	M	1	1	0
225	68	F	0	0	0
226	83	M	0	0	0
228	40	F	1	1	0
229	16	M	0	1	1
230	13	M	0	0	0
231	7	F	0	0	1
232	6	F	0	0	1
233	25	F	0	1	1
237	13	M	0	1	0
238	8	M	0	0	0
240	18	F	0	0	0
038	54	M	0	1	0
039	49	F	1	1	1
040	10	F	0	1	1
041	6	M	0	1	0
042	12	M	1	1	0
057	39	F	0	1	0
060	6	F	0	0	0
062	14	M	1	1	1
065	33	F	1	1	1
067	5	M	0	0	0
072	6	F	0	0	0
073	4	F	0	1	0
007	29	F	0	0	0
009	11	M	0	0	1
011	54	F	0	1	1
012	33	F	0	1	0
018	9	M	0	0	0
019	9	M	0	0	0
025	8	F	0	1	0
099	30	M	0	1	0
100	21	F	0	1	0
101	11	M	0	1	1
102	9	F	0	0	0
169	14	M	0	0	0
170	33	M	1	1	1
176	11	M	0	1	0
185	28	F	1	1	0
186	10	F	0	0	0
193	13	M	0	1	1
194	30	M	0	1	1
198	10	M	0	0	1
201	37	F	0	1	0
204	57	F	0	0	1
205	15	M	0	0	0
209	18	F	0	0	0
211	14	M	1	1	1
212	47	F	0	1	0
214	11	M	0	0	1
215	9	M	0	0	0
216	24	F	0	0	0
220	68	F	0	0	0
222	8	F	0	0	0
223	10	M	0	0	0
290	5	F	1	0	1
302	16	F	0	0	0
313	36	F	0	1	1
314	13	F	0	0	0
315	8	F	0	1	0
316	8	F	0	0	0
317	6	M	0	0	1
318	31	F	0	1	1
319	8	M	0	0	0
321	10	F	0	0	0
322	12	M	0	1	0
324	27	F	0	0	0
325	4	F	0	0	0
327	38	F	0	1	0
329	21	F	0	1	1
330	3	F	1	1	0
331	5	F	0	1	0
333	28	F	1	1	1
334	14	M	0	0	0
335	8	M	0	1	1
336	6	M	0	1	1
337	10	M	0	1	1
338	41	M	1	1	1
340	6	M	0	0	0
341	3	M	0	0	0
343	11	M	0	0	0
345	40	F	0	0	0
346	10	F	0	0	0
347	5	F	0	0	0
348	20	F	0	0	0
349	9	M	0	0	0
350	31	F	0	1	0
352	8	F	0	0	0
353	6	M	0	1	1
355	37	F	1	1	1
357	15	M	0	0	0
358	10	M	0	0	0
359	31	F	0	0	0
360	30	M	1	1	1
361	14	M	0	0	1
362	10	F	0	0	0
363	7	M	0	0	0
336	20	F	1	0	0
392	40	F	0	1	0
394	9	F	0	0	0
395	7	F	0	0	0
396	14	M	0	0	1
397	11	M	0	0	1
398	7	F	0	0	0
400	7	M	0	0	1
413	8	M	0	0	1
414	4	M	0	1	1
415	10	F	0	0	1
416	6	F	0	0	1
417	34	F	0	1	1
418	19	F	0	1	1
419	13	M	0	1	1
420	9	M	0	0	1
421	5	F	0	0	1
422	39	F	0	1	1
436	5	F	0	0	0
437	2	F	0	0	0
438	33	F	0	0	0
439	9	M	0	0	0
440	7	M	0	1	0
444	3	F	0	0	1
445	8	M	0	0	0
451	28	F	0	0	1
452	54	M	0	0	1
454	15	F	1	1	1
455	12	F	0	1	0
456	6	M	0	1	1
457	3	M	0	0	0
460	8	F	0	0	1
461	5	F	0	0	1
470	6	M	0	0	1
489	58	F	1	0	1
485	44	F	1	1	1
488	14	M	0	1	1
489	10	F	1	1	1
491	4	F	0	1	1
236	33	F	0	0	0
237	14	M	0	0	0
238	15	F	0	0	0
250	43	M	0	1	0
251	39	F	0	1	0
256	6	M	0	0	0
257	9	M	0	0	0
286	18	F	1	1	0
287	9	M	1	1	1
289	22	M	1	1	0
291	23	F	0	1	0
292	6	M	0	0	0
293	4	M	0	1	0
294	2	F	0	0	0
295	7	M	0	0	0
298	20	M	0	0	0
299	2	M	0	1	0
302	37	M	0	1	0
303	34	M	1	1	0
306	7	M	0	1	0
308	9	M	1	1	1
309	13	F	1	1	0
311	39	F	0	1	0
332	3	M	0	0	0
333	7	M	0	0	0
335	17	M	0	0	0
358	11	F	0	0	0
